# Supplementary material for: Biologics and Small Molecule Inhibitors for Treating Hidradenitis Suppurativa: A Systematic Review and Meta-Analysis
Source: Biomedicines. 2022 Jun 2;10(6):1303. doi: 10.3390/biomedicines10061303 (PMC9220298; doi:10.3390/biomedicines10061303)
Supplement: Supplementary file 1 [file biomedicines-10-01303-s001.zip]

Archive with 1 entries (1 files):
- biomedicines-1759983-supplementary.pdf
